# Supplementary material for: Experimental evidence for hydrogen incorporation into Earth’s core
Source: Nat Commun. 2021 May 11;12:2588. doi: 10.1038/s41467-021-22035-0 (PMC8113257; doi:10.1038/s41467-021-22035-0)
Supplement: Supplementary file 3 — Supplementary Data 1 [file 41467_2021_22035_MOESM3_ESM.xlsx]

## Sheet: Model #S1
Model #S1
	Temp. path	N	Impactor core radius (km)	Final Pe (GPa)	ΦFemet	ΦSimet	fH2O wt%	FeO wt%	Core mass frac.	Silicate Ni ppm	Silicate Co ppm	Silicate H2O ppm	Core O wt%	Core Si wt%	Core S wt%	CoreH wt%
	TMOB 1	3	276.575	60	0.985	0.085	1.6	7.96281	0.310699	1989.08	102.902	687.401	2.88504	6.52642	2.14943	0.559138
	Equilibrium Conditions			Entire (MO + silicate) silicate composition								Results converted to ppm			Entire core composition
Mass fraction of Earth accreted	Pe	Te	fO2	FeO	NiO	SiO2	CoO	MgO	AlO3/2	CaO	HO0.5	Ni	Co	HO0.5	Fe	Ni	O	Si	Co	S	H	Core mass fraction
%	GPa	K	ΔIW	wt%	wt%	wt%	wt%	wt%	wt%	wt%	wt%	ppm	ppm	ppm	wt%	wt%	wt%	wt%	wt%	wt%	wt%
1	2.78495	2170.35	-4.46837	0.801323	0.000282349	50.3708	6.37757e-05	38.0523	4.63561	3.73573	2.40387	2.2187	0.501588	24038.7	88.1286	5.22471	0.0390197	4.36506	0.245593	1.99704	0	0.334407
2	4.42084	2255.09	-3.84312	0.967942	0.000739587	51.1855	0.000152429	37.843	4.61011	3.71518	1.67737	5.81169	1.19883	16773.7	88.8405	5.28214	0.0674729	3.38098	0.248185	2.01927	0.161506	0.330726
3	5.79294	2324.8	-3.6022	1.19047	0.00136337	51.5739	0.00026218	37.695	4.59209	3.70065	1.24626	10.7134	2.06201	12462.6	89.1917	5.32343	0.0947085	2.84465	0.249994	2.03544	0.26008	0.328098
4	7.01764	2386	-3.44297	1.4485	0.00216075	51.7603	0.000391657	37.573	4.57722	3.68867	0.949756	16.9792	3.08033	9497.56	89.368	5.35778	0.122189	2.52199	0.251457	2.04907	0.329506	0.325916
5	8.14325	2441.39	-3.35081	1.68974	0.00301903	51.8357	0.000519971	37.4778	4.56562	3.67932	0.748253	23.7236	4.0895	7482.53	89.4429	5.38465	0.148117	2.33417	0.252572	2.05989	0.377681	0.324204
6	9.19571	2492.45	-3.27993	1.90723	0.00391944	51.8514	0.000644664	37.4023	4.55642	3.67191	0.606187	30.799	5.0702	6061.87	89.4609	5.40592	0.172698	2.22621	0.253432	2.0686	0.412266	0.32284
7	10.191	2540.1	-3.2211	2.10415	0.00486382	51.8331	0.000766764	37.3404	4.54889	3.66584	0.501978	38.22	6.03049	5019.78	89.445	5.42319	0.196376	2.1675	0.254112	2.07581	0.43805	0.321718
8	11.1398	2584.95	-3.16988	2.28419	0.00585532	51.7941	0.000887281	37.2884	4.54255	3.66073	0.423253	46.0112	6.97835	4232.53	89.4075	5.43752	0.219478	2.14104	0.254659	2.08193	0.457828	0.320772
9	12.0498	2627.44	-3.12392	2.45053	0.00689711	51.7419	0.00100706	37.2438	4.53711	3.65635	0.362398	54.1976	7.92038	3623.98	89.3558	5.44961	0.242235	2.1367	0.255105	2.08723	0.473345	0.319957
10	12.9266	2667.9	-3.08188	2.60572	0.00799191	51.6811	0.00112675	37.2047	4.53235	3.65251	0.314477	62.8005	8.86173	3144.77	89.2941	5.45995	0.264812	2.14804	0.255473	2.0919	0.485746	0.319244
11	13.7746	2706.58	-3.04294	2.75176	0.00914189	51.6144	0.00124684	37.17	4.52813	3.64911	0.276161	71.8371	9.80621	2761.61	89.2253	5.46889	0.287323	2.1708	0.255778	2.09607	0.495814	0.318608
12	14.5973	2743.69	-3.00654	2.89017	0.0103487	51.5438	0.00136768	37.1388	4.52433	3.64604	0.245125	81.3202	10.7566	2451.25	89.1514	5.47669	0.309853	2.20206	0.256033	2.09984	0.504097	0.318036
13	15.3974	2779.4	-2.9723	3.02214	0.0116135	51.4705	0.00148951	37.1104	4.52087	3.64326	0.219706	91.259	11.7148	2197.06	89.0737	5.48354	0.332461	2.23974	0.256246	2.10329	0.510994	0.317514
14	16.1772	2813.83	-2.93995	3.1486	0.0129371	51.3954	0.00161251	37.0844	4.51769	3.6407	0.198686	101.66	12.6822	1986.86	88.9932	5.48959	0.355189	2.28232	0.256424	2.10648	0.516797	0.317034
15	16.9386	2847.1	-2.90926	3.27026	0.0143198	51.3192	0.00173678	37.0603	4.51475	3.63833	0.181154	112.525	13.6595	1811.54	88.9106	5.49493	0.378068	2.3287	0.256571	2.10943	0.521725	0.31659
16	17.6834	2879.31	-2.88006	3.38769	0.0157618	51.2423	0.00186237	37.0378	4.51202	3.63613	0.166423	123.856	14.6473	1664.23	88.8264	5.49967	0.401122	2.37802	0.256692	2.1122	0.525948	0.316175
17	18.4127	2910.55	-2.85221	3.50135	0.017263	51.1651	0.00198932	37.0168	4.50946	3.63406	0.15396	135.653	15.6457	1539.6	88.741	5.50386	0.424366	2.42964	0.25679	2.1148	0.529593	0.315787
18	19.1279	2940.87	-2.82559	3.6116	0.018823	51.0879	0.00211762	36.997	4.50705	3.63212	0.143352	147.912	16.6548	1433.52	88.6547	5.50757	0.447811	2.48305	0.256867	2.11725	0.532763	0.315421
19	19.8299	2970.36	-2.80009	3.71875	0.0204415	51.0109	0.00224724	36.9783	4.50477	3.63029	0.134274	160.629	17.6742	1342.74	88.5678	5.51083	0.471466	2.53786	0.256925	2.11957	0.535538	0.315075
20	20.5197	2999.05	-2.77564	3.82303	0.0221177	50.9342	0.00237815	36.9606	4.50262	3.62855	0.126465	173.801	18.7038	1264.65	88.4805	5.51368	0.495333	2.59375	0.256966	2.12178	0.537982	0.314748
21	21.1981	3027.01	-2.75214	3.92465	0.0238508	50.8579	0.0025103	36.9439	4.50058	3.6269	0.119717	187.42	19.7431	1197.17	88.3929	5.51615	0.519418	2.65047	0.256992	2.12388	0.540147	0.314437
22	21.8659	3054.28	-2.72954	4.02379	0.0256402	50.7822	0.00264363	36.9279	4.49863	3.62534	0.113861	201.481	20.7918	1138.61	88.3052	5.51827	0.54372	2.70781	0.257004	2.12588	0.542075	0.31414
23	22.5235	3080.88	-2.70777	4.12058	0.0274848	50.7071	0.00277809	36.9127	4.49678	3.62384	0.10876	215.976	21.8493	1087.6	88.2175	5.52005	0.56824	2.76562	0.257002	2.1278	0.543799	0.313857
24	23.1717	3106.87	-2.68678	4.21515	0.0293836	50.6327	0.0029136	36.8982	4.49501	3.62242	0.104301	230.897	22.9151	1043.01	88.1298	5.52152	0.592978	2.82374	0.256989	2.12963	0.545349	0.313587
25	23.811	3132.28	-2.66652	4.3076	0.0313356	50.559	0.00305011	36.8843	4.49332	3.62105	0.100389	246.236	23.9887	1003.89	88.0422	5.52269	0.61793	2.88207	0.256963	2.13138	0.546748	0.313329
26	24.4418	3157.12	-2.64695	4.39804	0.0333397	50.486	0.00318754	36.871	4.4917	3.61975	0.0969479	261.984	25.0696	969.479	87.9548	5.52358	0.643097	2.94051	0.256927	2.13307	0.548016	0.313082
27	25.0646	3181.44	-2.62802	4.48655	0.0353947	50.4138	0.00332583	36.8583	4.49015	3.61851	0.0939113	278.132	26.1572	939.113	87.8676	5.52419	0.668473	2.999	0.25688	2.13468	0.549168	0.312846
28	25.6797	3205.25	-2.60969	4.5732	0.0374995	50.3424	0.00346489	36.8462	4.48867	3.61731	0.0912248	294.672	27.2509	912.248	87.7807	5.52453	0.694058	3.05746	0.256824	2.13623	0.550219	0.312619
29	26.2875	3228.58	-2.59195	4.65805	0.0396529	50.2719	0.00360468	36.8345	4.48726	3.61617	0.0888424	311.593	28.3503	888.424	87.694	5.52463	0.719847	3.11583	0.256759	2.13771	0.551181	0.312402
30	26.8884	3251.45	-2.57474	4.74118	0.0418536	50.2021	0.00374512	36.8234	4.4859	3.61508	0.0867248	328.886	29.4549	867.248	87.6077	5.52448	0.745838	3.17409	0.256685	2.13914	0.552064	0.312194
31	27.4827	3273.87	-2.55805	4.82263	0.0441004	50.1332	0.00388614	36.8127	4.4846	3.61403	0.0848385	346.541	30.564	848.385	87.5217	5.52409	0.772026	3.23217	0.256602	2.1405	0.552876	0.311994
32	28.0706	3295.87	-2.54185	4.90245	0.046392	50.0651	0.00402769	36.8025	4.48336	3.61303	0.0831549	364.549	31.6772	831.549	87.4361	5.52348	0.798409	3.29007	0.256512	2.14181	0.553625	0.311803
33	28.6524	3317.47	-2.52611	4.9807	0.0487273	49.9978	0.0041697	36.7927	4.48216	3.61207	0.0816496	382.9	32.7941	816.496	87.3508	5.52265	0.824983	3.34774	0.256414	2.14307	0.554316	0.311621
34	29.2283	3338.67	-2.51081	5.05742	0.051105	49.9313	0.00431211	36.7834	4.48102	3.61115	0.0803015	401.584	33.9142	803.015	87.2659	5.5216	0.851745	3.40516	0.256309	2.14428	0.554956	0.311445
35	29.7987	3359.49	-2.49593	5.13264	0.0535239	49.8657	0.00445487	36.7744	4.47993	3.61027	0.0790921	420.591	35.0369	790.921	87.1815	5.52035	0.878689	3.46233	0.256196	2.14543	0.55555	0.311278
36	30.3636	3379.95	-2.48145	5.20642	0.0559826	49.8008	0.00459792	36.7659	4.47889	3.60943	0.0780058	439.912	36.162	780.058	87.0974	5.5189	0.905814	3.51921	0.256078	2.14654	0.556101	0.311117
37	30.9233	3400.06	-2.46736	5.27878	0.05848	49.7368	0.00474121	36.7577	4.47789	3.60862	0.0770287	459.536	37.2889	770.287	87.0137	5.51725	0.933115	3.57581	0.255952	2.1476	0.556613	0.310964
38	31.478	3419.83	-2.45363	5.34977	0.0610148	49.6735	0.00488468	36.7499	4.47694	3.60786	0.0761487	479.455	38.4174	761.487	86.9304	5.51541	0.96059	3.6321	0.255821	2.14861	0.557089	0.310818
39	32.0278	3439.28	-2.44025	5.4194	0.0635859	49.611	0.00502829	36.7424	4.47603	3.60713	0.0753554	499.659	39.5469	753.554	86.8475	5.51339	0.988233	3.68807	0.255684	2.14957	0.557533	0.310678
40	32.573	3458.4	-2.4272	5.48773	0.0661921	49.5494	0.005172	36.7353	4.47517	3.60643	0.0746395	520.138	40.6771	746.395	86.7651	5.51118	1.01604	3.74373	0.255541	2.1505	0.557947	0.310545
41	33.1137	3477.23	-2.41448	5.55477	0.0688321	49.4884	0.00531576	36.7286	4.47435	3.60577	0.073993	540.883	41.8077	739.93	86.683	5.50881	1.04401	3.79907	0.255392	2.15138	0.558332	0.310418
42	33.6499	3495.75	-2.40206	5.62056	0.0715048	49.4282	0.00545952	36.7221	4.47356	3.60513	0.0734086	561.885	42.9384	734.086	86.6014	5.50626	1.07214	3.85408	0.255239	2.15221	0.558691	0.310297
43	34.182	3513.99	-2.38993	5.68513	0.074209	49.3688	0.00560325	36.716	4.47282	3.60454	0.0728801	583.135	44.0688	728.801	86.5202	5.50355	1.10043	3.90875	0.25508	2.15301	0.559026	0.310182
44	34.7099	3531.95	-2.37809	5.74849	0.0769437	49.3101	0.00574691	36.7102	4.47211	3.60397	0.0724019	604.624	45.1987	724.019	86.4393	5.50068	1.12887	3.96309	0.254917	2.15376	0.559338	0.310074
45	35.2338	3549.63	-2.36653	5.81069	0.0797077	49.2521	0.00589046	36.7048	4.47145	3.60343	0.071969	626.344	46.3277	719.69	86.3589	5.49765	1.15746	4.01709	0.254748	2.15448	0.559629	0.309971
46	35.7539	3567.06	-2.35522	5.87175	0.0824999	49.1948	0.00603387	36.6996	4.47082	3.60292	0.071577	648.285	47.4556	715.77	86.279	5.49447	1.18619	4.07076	0.254576	2.15515	0.5599	0.309873
47	36.2702	3584.23	-2.34417	5.93168	0.0853192	49.1382	0.0061771	36.6947	4.47022	3.60244	0.071222	670.439	48.5821	712.22	86.1994	5.49114	1.21507	4.12408	0.254399	2.15579	0.560152	0.309782
48	36.7829	3601.15	-2.33336	5.99051	0.0881646	49.0823	0.00632012	36.6901	4.46966	3.60199	0.0709005	692.799	49.7069	709.005	86.1202	5.48767	1.24408	4.17707	0.254218	2.15639	0.560386	0.309695
49	37.292	3617.83	-2.32278	6.04827	0.0910351	49.0271	0.00646291	36.6858	4.46914	3.60157	0.0706093	715.355	50.83	706.093	86.0414	5.48406	1.27324	4.22972	0.254033	2.15696	0.560604	0.309614
50	37.7976	3634.27	-2.31243	6.10499	0.0939297	48.9725	0.00660544	36.6818	4.46865	3.60117	0.0703457	738.101	51.9509	703.457	85.963	5.48031	1.30253	4.28204	0.253843	2.15749	0.560805	0.309538
51	38.2999	3650.48	-2.3023	6.16067	0.0968473	48.9186	0.00674767	36.678	4.46819	3.6008	0.0701071	761.028	53.0695	701.071	85.885	5.47643	1.33194	4.33402	0.253651	2.15798	0.560991	0.309468
52	38.799	3666.47	-2.29238	6.21534	0.0997871	48.8653	0.00688959	36.6745	4.46776	3.60046	0.0698912	784.128	54.1857	698.912	85.8074	5.47242	1.36149	4.38566	0.253454	2.15844	0.561162	0.309402
53	39.2948	3682.24	-2.28266	6.26903	0.102748	48.8127	0.00703117	36.6713	4.46737	3.60014	0.0696961	807.395	55.2992	696.961	85.7301	5.46829	1.39116	4.43698	0.253255	2.15886	0.56132	0.309341
54	39.7875	3697.8	-2.27314	6.32175	0.105729	48.7607	0.00717239	36.6683	4.46701	3.59985	0.0695199	830.821	56.4099	695.199	85.6533	5.46403	1.42095	4.48796	0.253051	2.15926	0.561464	0.309285
55	40.2772	3713.16	-2.26381	6.37352	0.10873	48.7092	0.00731323	36.6656	4.46668	3.59958	0.069361	854.399	57.5176	693.61	85.5768	5.45966	1.45087	4.53862	0.252845	2.15961	0.561596	0.309233
56	40.764	3728.31	-2.25466	6.42436	0.111749	48.6584	0.00745366	36.6631	4.46637	3.59934	0.0692178	878.123	58.6221	692.178	85.5007	5.45517	1.4809	4.58895	0.252636	2.15994	0.561716	0.309187
57	41.2478	3743.26	-2.24569	6.4743	0.114785	48.6081	0.00759368	36.6609	4.4661	3.59912	0.0690889	901.985	59.7233	690.889	85.4249	5.45057	1.51105	4.63896	0.252423	2.16024	0.561824	0.309145
58	41.7289	3758.02	-2.2369	6.52334	0.117839	48.5585	0.00773325	36.6589	4.46586	3.59892	0.0689733	925.979	60.821	689.733	85.3496	5.44587	1.5413	4.68865	0.252208	2.1605	0.56192	0.309107
59	42.2071	3772.59	-2.22827	6.5715	0.120908	48.5094	0.00787237	36.6571	4.46564	3.59875	0.0688698	950.099	61.9152	688.698	85.2745	5.44105	1.57167	4.73802	0.25199	2.16073	0.562006	0.309073
60	42.6827	3786.98	-2.2198	6.61881	0.123993	48.4608	0.00801103	36.6556	4.46545	3.5986	0.0687773	974.338	63.0057	687.773	85.1999	5.43614	1.60214	4.78708	0.251769	2.16094	0.562081	0.309044
61	43.1557	3801.19	-2.2115	6.66528	0.127092	48.4128	0.00814919	36.6542	4.46529	3.59847	0.0686949	998.691	64.0923	686.949	85.1255	5.43112	1.63272	4.83582	0.251546	2.16111	0.562146	0.309019
62	43.626	3815.22	-2.20334	6.71092	0.130205	48.3653	0.00828687	36.6531	4.46516	3.59836	0.0686218	1023.15	65.1751	686.218	85.0515	5.42601	1.6634	4.88426	0.25132	2.16125	0.562202	0.308999
63	44.0939	3829.08	-2.19533	6.75576	0.133331	48.3184	0.00842403	36.6523	4.46505	3.59827	0.0685573	1047.71	66.2538	685.573	84.9779	5.4208	1.69418	4.93239	0.251092	2.16137	0.562248	0.308982
64	44.5593	3842.77	-2.18747	6.7998	0.136469	48.2719	0.00856066	36.6516	4.46497	3.59821	0.0685006	1072.37	67.3285	685.006	84.9046	5.4155	1.72506	4.98022	0.250862	2.16146	0.562285	0.308969
65	45.0222	3856.29	-2.17975	6.84306	0.139618	48.226	0.00869677	36.6511	4.46491	3.59816	0.0684512	1097.12	68.3989	684.512	84.8316	5.41012	1.75604	5.02775	0.250629	2.16152	0.562313	0.308961
66	45.4828	3869.65	-2.17217	6.88556	0.142779	48.1805	0.00883233	36.6509	4.46488	3.59814	0.0684084	1121.96	69.4651	684.084	84.759	5.40464	1.78711	5.07499	0.250395	2.16155	0.562332	0.308956
67	45.9411	3882.86	-2.16471	6.92732	0.145949	48.1356	0.00896735	36.6508	4.46487	3.59813	0.0683717	1146.87	70.527	683.717	84.6867	5.39909	1.81826	5.12193	0.250158	2.16156	0.562343	0.308955
68	46.3971	3895.91	-2.15739	6.96833	0.14913	48.0911	0.0091018	36.651	4.46489	3.59815	0.0683406	1171.86	71.5844	683.406	84.6146	5.39345	1.84951	5.16858	0.249919	2.16154	0.562346	0.308958
69	46.8508	3908.81	-2.15019	7.00863	0.152319	48.0471	0.00923568	36.6513	4.46493	3.59818	0.0683146	1196.93	72.6374	683.146	84.543	5.38774	1.88084	5.21495	0.249679	2.1615	0.562341	0.308964
70	47.3024	3921.55	-2.14312	7.04822	0.155517	48.0035	0.00936899	36.6518	4.465	3.59823	0.0682935	1222.06	73.6858	682.935	84.4716	5.38195	1.91226	5.26103	0.249437	2.16143	0.562328	0.308974
71	47.7518	3934.16	-2.13616	7.08711	0.158723	47.9605	0.00950171	36.6525	4.46509	3.5983	0.0682767	1247.25	74.7297	682.767	84.4005	5.37608	1.94376	5.30683	0.249193	2.16133	0.562308	0.308988
72	48.1992	3946.62	-2.12932	7.12532	0.161936	47.9178	0.00963385	36.6534	4.4652	3.59839	0.068264	1272.5	75.7689	682.64	84.3297	5.37015	1.97535	5.35236	0.248947	2.16121	0.562281	0.309005
73	48.6444	3958.93	-2.12259	7.16287	0.165156	47.8756	0.00976539	36.6545	4.46533	3.5985	0.068255	1297.8	76.8035	682.55	84.2592	5.36414	2.00701	5.39761	0.248699	2.16107	0.562246	0.309025
74	49.0877	3971.12	-2.11597	7.19975	0.168383	47.8338	0.00989633	36.6558	4.46548	3.59862	0.0682495	1323.15	77.8333	682.495	84.189	5.35807	2.03874	5.44258	0.248451	2.1609	0.562205	0.309049
75	49.5289	3983.16	-2.10946	7.236	0.171615	47.7924	0.0100267	36.6572	4.46566	3.59876	0.0682471	1348.55	78.8584	682.471	84.1191	5.35193	2.07055	5.4873	0.2482	2.16071	0.562157	0.309076
76	49.9682	3995.07	-2.10306	7.27161	0.174852	47.7515	0.0101564	36.6589	4.46586	3.59892	0.0682477	1373.99	79.8787	682.477	84.0495	5.34573	2.10244	5.53174	0.247948	2.1605	0.562102	0.309107
77	50.4056	4006.86	-2.09676	7.30659	0.178094	47.711	0.0102855	36.6607	4.46607	3.5991	0.068251	1399.47	80.8942	682.51	83.9802	5.33947	2.13439	5.57593	0.247695	2.16026	0.56204	0.30914
78	50.841	4018.51	-2.09055	7.34097	0.181341	47.6708	0.010414	36.6626	4.46631	3.59929	0.0682567	1424.98	81.9049	682.567	83.9112	5.33315	2.16642	5.61985	0.247441	2.16001	0.561973	0.309177
79	51.2746	4030.04	-2.08445	7.37475	0.184591	47.631	0.0105419	36.6647	4.46657	3.5995	0.0682648	1450.52	82.9107	682.648	83.8424	5.32677	2.19851	5.66352	0.247185	2.15973	0.561899	0.309217
80	51.7064	4041.45	-2.07844	7.40794	0.187845	47.5917	0.0106692	36.667	4.46685	3.59972	0.068275	1476.09	83.9117	682.75	83.7739	5.32034	2.23067	5.70694	0.246928	2.15943	0.561819	0.30926
81	52.1364	4052.73	-2.07252	7.44055	0.191103	47.5527	0.0107958	36.6695	4.46715	3.59996	0.0682871	1501.69	84.9078	682.871	83.7056	5.31385	2.26289	5.7501	0.24667	2.1591	0.561734	0.309307
82	52.5647	4063.89	-2.0667	7.47259	0.194362	47.5141	0.0109219	36.6721	4.46747	3.60022	0.068301	1527.3	85.8989	683.01	83.6377	5.30731	2.29517	5.79302	0.246411	2.15876	0.561642	0.309356
83	52.9911	4074.94	-2.06096	7.50408	0.197625	47.4758	0.0110473	36.6748	4.4678	3.60049	0.0683166	1552.94	86.8852	683.166	83.57	5.30072	2.32752	5.8357	0.246151	2.1584	0.561545	0.309408
84	53.4159	4085.88	-2.05531	7.53502	0.200889	47.4379	0.011172	36.6778	4.46816	3.60078	0.0683338	1578.59	87.8665	683.338	83.5025	5.29409	2.35992	5.87813	0.24589	2.15802	0.561443	0.309463
85	53.839	4096.7	-2.04974	7.56542	0.204154	47.4003	0.0112962	36.6808	4.46853	3.60108	0.0683523	1604.25	88.8429	683.523	83.4353	5.28741	2.39238	5.92033	0.245628	2.15761	0.561335	0.30952
86	54.2605	4107.4	-2.04426	7.59529	0.207421	47.3631	0.0114197	36.684	4.46892	3.60139	0.0683721	1629.92	89.8144	683.721	83.3684	5.28068	2.42489	5.96229	0.245365	2.15719	0.561222	0.309581
87	54.6803	4118	-2.03886	7.62464	0.210689	47.3263	0.0115426	36.6874	4.46933	3.60173	0.0683932	1655.6	90.781	683.932	83.3017	5.27391	2.45746	6.00401	0.245101	2.15675	0.561103	0.309644
88	55.0985	4128.5	-2.03354	7.65348	0.213958	47.2897	0.0116649	36.6909	4.46976	3.60207	0.0684153	1681.28	91.7427	684.153	83.2352	5.26709	2.49008	6.04551	0.244837	2.15629	0.56098	0.30971
89	55.5151	4138.88	-2.02829	7.68182	0.217227	47.2535	0.0117865	36.6946	4.4702	3.60243	0.0684384	1706.97	92.6994	684.384	83.169	5.26024	2.52275	6.08678	0.244571	2.15581	0.560851	0.309779
90	55.9302	4149.16	-2.02312	7.70967	0.220496	47.2177	0.0119075	36.6983	4.47067	3.6028	0.0684625	1732.66	93.6512	684.625	83.103	5.25335	2.55547	6.12782	0.244305	2.15532	0.560718	0.30985
91	56.3437	4159.34	-2.01803	7.73703	0.223764	47.1821	0.0120279	36.7023	4.47114	3.60319	0.0684874	1758.34	94.5981	684.874	83.0373	5.24642	2.58824	6.16864	0.244038	2.1548	0.56058	0.309924
92	56.7557	4169.42	-2.01301	7.76391	0.227032	47.1468	0.0121477	36.7063	4.47164	3.60358	0.0685131	1784.02	95.5402	685.131	82.9718	5.23945	2.62106	6.20924	0.243771	2.15427	0.560437	0.31
93	57.1663	4179.4	-2.00806	7.79033	0.2303	47.1119	0.0122669	36.7105	4.47215	3.604	0.0685396	1809.7	96.4773	685.396	82.9065	5.23245	2.65391	6.24962	0.243503	2.15372	0.56029	0.310079
94	57.5753	4189.28	-2.00318	7.81629	0.233566	47.0772	0.0123854	36.7149	4.47268	3.60442	0.0685666	1835.36	97.4096	685.666	82.8414	5.22542	2.68682	6.28979	0.243234	2.15316	0.560138	0.310161
95	57.983	4199.07	-1.99837	7.8418	0.236831	47.0429	0.0125033	36.7193	4.47322	3.60486	0.0685943	1861.02	98.337	685.943	82.7766	5.21835	2.71976	6.32975	0.242965	2.15258	0.559982	0.310245
96	58.3891	4208.76	-1.99363	7.86686	0.240094	47.0088	0.0126206	36.7239	4.47378	3.60531	0.0686226	1886.66	99.2595	686.226	82.712	5.21125	2.75274	6.36949	0.242695	2.15198	0.559821	0.310331
97	58.7939	4218.36	-1.98895	7.89148	0.243355	46.975	0.0127373	36.7286	4.47436	3.60577	0.0686513	1912.29	100.177	686.513	82.6476	5.20412	2.78576	6.40903	0.242425	2.15136	0.559657	0.310419
98	59.1973	4227.87	-1.98434	7.91568	0.246615	46.9415	0.0128534	36.7335	4.47495	3.60625	0.0686805	1937.9	101.09	686.805	82.5835	5.19697	2.81882	6.44837	0.242154	2.15073	0.559488	0.31051
99	59.5993	4237.29	-1.97979	7.93945	0.249872	46.9082	0.0129689	36.7385	4.47555	3.60674	0.0687101	1963.5	101.998	687.101	82.5195	5.18979	2.85192	6.4875	0.241883	2.15009	0.559315	0.310604
100	60	4246.61	-1.9753	7.96281	0.253127	46.8753	0.0130837	36.7435	4.47617	3.60724	0.0687401	1989.08	102.902	687.401	82.4558	5.18258	2.88504	6.52642	0.241611	2.14943	0.559138	0.310699
